# Supplementary material for: Lyophilized Small Extracellular Vesicles (sEVs) Derived from Human Adipose Stem Cells Maintain Efficacy to Promote Healing in Neuronal Injuries
Source: Biomedicines. 2025 Jan 23;13(2):275. doi: 10.3390/biomedicines13020275 (PMC11853053; doi:10.3390/biomedicines13020275)
Supplement: Supplementary file 1 [file biomedicines-13-00275-s001.zip]

Archive with 4 entries (4 files):
- Supple S2 Publication License schematic of lyophilization process.pdf
- Supple S3 Publication License schematic of graphical abstract.pdf
- Supple Table S1 Raw data for figures 4-8.xlsx
- Supple S1 Original images for figure 2-8.pdf
