# Supplementary material for: Lyophilized Small Extracellular Vesicles (sEVs) Derived from Human Adipose Stem Cells Maintain Efficacy to Promote Healing in Neuronal Injuries
Source: Biomedicines. 2025 Jan 23;13(2):275. doi: 10.3390/biomedicines13020275 (PMC11853053; doi:10.3390/biomedicines13020275)
Supplement: Supplementary file 1 [file biomedicines-13-00275-s001.zip › Supple Table S1 Raw data for figures 4-8.xlsx]

## Sheet: Figure 4
Cellular Uptake
	DiD	-80°C sEV	Lyophilized sEV + Trehalose	Lyophilized sEV - Trehalose
Average DiD Intensity	19772	27849	26317	16584
Scratch Assay
	Control	Trehalose	-80°C sEV	Lyophilized Exosome + Trehalose	Lyophilized Exosome - Trehalose
Area (um^2)
0 hours	1360615	1506696	1361424	1357481	1294769
24 hours	723061	609471	68561	67409	402670
Rate of Cell Migration	26564.8	37384.4	53869.3	53753	37170.8
% wound closure	46.8578	59.5492	94.964	95.0343	68.9002

## Sheet: Figure 5
Cellular Uptake
	-80°C sEV	Lyophilized sEV + Trehalose
Average DiD Intensity	27560	25627
Scratch Assay
	Control	-80°C sEV	Lyophilized Exosome + Trehalose
Area (um^2)
0 hours	2155811	2070362	2161663
24 hours	850187	0	0
Rate of Cell Migration	54401	86265.1	90069.3
% wound closure	60.563	100	100

## Sheet: Figure 6
Cellular Uptake
	-80°C sEV	Lyophilized sEV + Trehalose
Average DiD Intensity	24623	28658
Scratch Assay
	Control	-80°C sEV	Lyophilized Exosome + Trehalose
Area (um^2)
0 hours	1549420	1872268	1795495
16 hours	1193321	488688	231444
24 hours	858806	133902	0
Rate of Cell Migration-16hr	22256.2	86473.8	97753.2
% wound closure-16hr	22.9827	73.8986	87.1097
Rate of Cell Migration-24hr	28775.6	72431.9	74812.3
% wound closure-24hr	44.5724	92.8481	100

## Sheet: Figure 7
Immunochemistry-LPS
Sample	RQ		%Ki67
Control	100		58
LPS	63.7931		37
LPS + Trehalose	87.931		51
LPS + 1-Month Lyophilized sEV	118.966		69
LPS + 2-Month Lyophilized sEV	118.966		69

## Sheet: Figure 8
Immunochemistry-H2O2
Sample	RQ		%Ki67
Control	100		45
LPS	46.5517		27
LPS + Trehalose	89.6552		52
LPS + 1-Month Lyophilized sEV	153.448		89
LPS + 2-Month Lyophilized sEV	148.276		86
